# Supplementary material for: Impact of Catheter Ablation on Brain Microstructure and Blood Flow Alterations for Cognitive Improvements in Patients with Atrial Fibrillation: A Pilot Longitudinal Study
Source: J Clin Med. 2022 Jul 26;11(15):4346. doi: 10.3390/jcm11154346 (PMC9332426; doi:10.3390/jcm11154346)
Supplement: Supplementary file 1 [file jcm-11-04346-s001.zip]

Archive with 1 entries (1 files):
- jcm-1781345-supplementary.pdf
